# Supplementary material for: Metal-Free Synthesis of Carbamoylated Chroman-4-Ones via Cascade Radical Annulation of 2-(Allyloxy)arylaldehydes with Oxamic Acids
Source: Molecules. 2022 Oct 19;27(20):7049. doi: 10.3390/molecules27207049 (PMC9609457; doi:10.3390/molecules27207049)
Supplement: Supplementary file 1 [file molecules-27-07049-s001.zip]

Archive with 1 entries (1 files):
- molecules-1940470-supplementary.pdf
